# Supplementary material for: Integrated Microfluidic Giant Magnetoresistance (GMR) Biosensor Platform for Magnetoresistive Immunoassay of Myoglobin
Source: Biosensors (Basel). 2025 Dec 22;16(1):8. doi: 10.3390/bios16010008 (PMC12838720; doi:10.3390/bios16010008)
Supplement: Supplementary file 1 [file biosensors-16-00008-s001.zip]

Archive with 1 entries (1 files):
- biosensors-4002769-supplementary.pdf
